# Supplementary material for: Prevalence of Neutralizing Antibodies to Canine Distemper Virus and Response to Vaccination in Client-Owned Adult Healthy Dogs
Source: Viruses. 2021 May 20;13(5):945. doi: 10.3390/v13050945 (PMC8160937; doi:10.3390/v13050945)
Supplement: Supplementary file 1 [file viruses-13-00945-s001.zip]

Archive with 1 entries (1 files):
- viruses-1160051-supplementary.pdf
